# Supplementary material for: The Mitogenome of the Haecon-5 Strain of Haemonchus contortus and a Comparative Analysis of Its Nucleotide Variation with Other Laboratory Strains
Source: Int J Mol Sci. 2024 Aug 12;25(16):8765. doi: 10.3390/ijms25168765 (PMC11354410; doi:10.3390/ijms25168765)
Supplement: Supplementary file 1 [file ijms-25-08765-s001.zip]

Archive with 1 entries (1 files):
- ijms-3135028-supplementary.xlsx
