# Supplementary material for: The Mitogenome of the Haecon-5 Strain of Haemonchus contortus and a Comparative Analysis of Its Nucleotide Variation with Other Laboratory Strains
Source: Int J Mol Sci. 2024 Aug 12;25(16):8765. doi: 10.3390/ijms25168765 (PMC11354410; doi:10.3390/ijms25168765)
Supplement: Supplementary file 1 [file ijms-25-08765-s001.zip › ijms-3135028-supplementary.xlsx]

## Sheet: Table S1
Table S1. Summary of nucleotide variations (n = 319) identified in the mitochondrial genome of the Haecon-5 strain of Haemonchus contortus using DNA from 200,000 third-stage larvae of this strain.
Mitochondrial genome position (bp)	Polymorphism type	Nucleotide change	Amino acid change
60	SNP (transition)	C -> T
108	SNP (transition)	A -> G
145	SNP (transition)	C -> T
156	SNP (transition)	A -> G
162	SNP (transition)	T -> C
174	SNP (transition)	A -> G
213	SNP (transition)	T -> C
225	SNP (transition)	A -> G
255	SNP (transition)	T -> C
291	SNP (transition)	G -> A
324	SNP (transition)	C -> T
384	SNP (transition)	C -> T
423	SNP (transition)	G -> A
426	SNP (transition)	G -> A
525	SNP (transition)	C -> T
627	SNP (transition)	A -> G
651	SNP (transition)	G -> A
690	SNP (transition)	T -> C
702	SNP (transition)	G -> A
747	SNP (transition)	C -> T
774	SNP (transition)	T -> C
780	SNP (transition)	C -> T
897	SNP (transition)	C -> T
1014	SNP (transversion)	T -> A
1014	SNP (transversion)	T -> G
1074	SNP (transition)	A -> G
1083	SNP (transition)	G -> A
1095	SNP (transversion)	A -> T
1131	SNP (transition)	C -> T
1218	SNP (transition)	A -> G
1263	SNP (transition)	G -> A
1350	SNP (transition)	A -> G
1359	SNP (transition)	C -> T
1407	SNP (transversion)	G -> T
1452	SNP (transition)	A -> G
1491	SNP (transition)	C -> T
1503	SNP (transition)	C -> T
1509	SNP (transition)	C -> T
1643	SNP (transition)	G -> A
1663	SNP (transition)	G -> A
1708	SNP (transition)	G -> A
1709	SNP (transition)	G -> A
1711	SNP (transition)	G -> A
1712	SNP (transition)	G -> A
1712	Deletion	-G
1713	Deletion	-A
1721	SNP (transition)	G -> A
1785	SNP (transition)	C -> T
1800	SNP (transition)	G -> A
1850	SNP (transition)	C -> T
1923	SNP (transition)	G -> A
1953	SNP (transition)	G -> A
1962	SNP (transition)	G -> A
1962	SNP (transversion)	G -> T
1977	SNP (transition)	A -> G
2004	SNP (transition)	G -> A
2028	SNP (transition)	A -> G
2052	SNP (transition)	A -> G
2118	SNP (transition)	A -> G
2133	SNP (transition)	A -> G
2169	SNP (transversion)	T -> A
2202	SNP (transition)	G -> A
2244	SNP (transition)	A -> G
2268	SNP (transition)	C -> T
2379	SNP (transition)	C -> T
2430	Substitution	CT -> GC
2451	SNP (transition)	C -> T
2454	SNP (transition)	G -> A
2472	SNP (transition)	G -> A
2555	Insertion	+A
2803	SNP (transition)	G -> A
2900	SNP (transition)	T -> C
3182	SNP (transition)	G -> A
3335	SNP (transition)	G -> A
3384	SNP (transition)	A -> G
3554	SNP (transition)	A -> G
3644	SNP (transition)	A -> G
3734	SNP (transition)	G -> A
3774	SNP (transition)	T -> C
3806	SNP (transition)	G -> A
3818	SNP (transversion)	A -> T
3860	SNP (transition)	G -> A
3887	SNP (transition)	A -> G
3924	SNP (transition)	G -> A
3930	SNP (transition)	G -> A
3955	SNP (transition)	A -> G	M -> V
3987	SNP (transition)	G -> A
3993	SNP (transition)	A -> G
4015	SNP (transition)	A -> G	N -> D
4056	SNP (transition)	G -> A
4195	SNP (transition)	C -> T
4288	SNP (transition)	T -> C
4378	SNP (transversion)	T -> A	C -> S
4473	SNP (transition)	T -> C
4482	SNP (transition)	A -> G
4578	SNP (transition)	A -> G
4593	SNP (transition)	A -> G
4627	SNP (transition)	C -> T
4662	SNP (transition)	C -> T
4695	SNP (transition)	A -> G
4713	SNP (transition)	G -> A
4779	SNP (transition)	G -> A
4794	SNP (transition)	T -> C
4836	SNP (transition)	T -> C
4842	SNP (transition)	G -> A
4920	SNP (transition)	G -> A
4953	SNP (transition)	C -> T
4959	SNP (transition)	A -> G
5002	SNP (transition)	C -> T
5061	SNP (transition)	G -> A
5169	SNP (transition)	T -> C
5178	SNP (transition)	A -> G
5214	SNP (transition)	T -> C
5224	SNP (transversion)	A -> T	S -> C
5563	SNP (transversion)	T -> A
5582	Insertion (tandem repeat)	(A)7 -> (A)8
5582	Insertion (tandem repeat)	(A)7 -> (A)8
5610	SNP (transition)	T -> C
5654	Insertion (tandem repeat)	(TA)3 -> (TA)4
5732	SNP (transition)	T -> C
5797	SNP (transition)	G -> A
5844	SNP (transition)	C -> T
5845	SNP (transition)	G -> A
5853	SNP (transition)	G -> A
5871	SNP (transition)	G -> A
5892	SNP (transition)	C -> T
5905	SNP (transition)	C -> T
5909	SNP (transition)	G -> A
5922	SNP (transversion)	T -> A
5934	SNP (transition)	G -> A
6023	SNP (transversion)	T -> A
6043	SNP (transition)	A -> G
6077	Insertion (tandem repeat)	(T)3 -> (T)4
6101	SNP (transition)	A -> G
6103	SNP (transition)	G -> A
6106	SNP (transition)	G -> A
6130	SNP (transition)	G -> A
6133	SNP (transition)	G -> A
6195	Insertion (tandem repeat)	(A)4 -> (A)5
6195	Insertion (tandem repeat)	(A)4 -> (A)5
6217	Insertion (tandem repeat)	(A)6 -> (A)7
6257	SNP (transition)	G -> A
6268	SNP (transversion)	T -> A
6276	SNP (transversion)	A -> T
6280	SNP (transition)	G -> A
6306	SNP (transition)	G -> A
6446	SNP (transition)	T -> C
6457	SNP (transversion)	T -> G
6472	SNP (transition)	A -> G
6475	SNP (transition)	G -> A
6484	SNP (transition)	G -> A
6556	SNP (transition)	A -> G
6587	SNP (transversion)	T -> A	Y -> N
6602	SNP (transition)	A -> G	M -> V
6616	SNP (transversion)	A -> T	M -> I
6619	SNP (transition)	A -> G
6629	Substitution	ATA -> GTT	M -> V
6632	SNP (transition)	G -> A	V -> M
6657	SNP (transition)	C -> T	S -> L
6979	SNP (transition)	A -> G
6988	SNP (transition)	G -> A
7092	SNP (transversion)	T -> A
7346	SNP (transition)	A -> G
7347	SNP (transversion)	A -> T
7353	Insertion (tandem repeat)	(T)4 -> (T)5
7716	SNP (transition)	A -> G
7908	SNP (transition)	G -> A
7919	SNP (transition)	A -> G
7922	SNP (transition)	G -> A
7925	SNP (transversion)	A -> T
7947	SNP (transversion)	T -> A
8035	SNP (transition)	A -> G
8043	SNP (transition)	G -> A
8052	SNP (transition)	G -> A
8061	SNP (transition)	A -> G
8079	SNP (transition)	A -> G
8082	SNP (transition)	A -> G
8181	SNP (transition)	A -> G
8247	SNP (transition)	A -> G
8289	SNP (transition)	G -> A
8292	SNP (transition)	A -> G
8330	SNP (transition)	G -> A	S -> N
8382	SNP (transition)	T -> C
8415	SNP (transition)	G -> A
8433	SNP (transition)	G -> A
8454	SNP (transition)	C -> T
8500	SNP (transition)	T -> C
8505	SNP (transition)	A -> G
8514	SNP (transition)	G -> A
8517	SNP (transition)	T -> C
8523	SNP (transition)	G -> A
8532	SNP (transition)	G -> A
8541	SNP (transition)	G -> A
8546	SNP (transition)	G -> A	C -> Y
8643	SNP (transition)	G -> A
8673	SNP (transition)	G -> A
8713	SNP (transition)	G -> A	G -> S
8820	SNP (transition)	G -> A
8844	SNP (transition)	A -> G
8847	SNP (transition)	G -> A
8874	SNP (transition)	G -> A
8911	SNP (transition)	A -> G	M -> V
8917	SNP (transition)	G -> A
8944	SNP (transition)	A -> G
9008	SNP (transition)	G -> A	V -> I
9067	SNP (transition)	G -> A
9107	SNP (transition)	G -> A	V -> I
9178	SNP (transition)	C -> T
9220	SNP (transversion)	T -> A
9307	SNP (transition)	G -> A
9316	SNP (transition)	T -> C
9334	SNP (transition)	A -> G
9346	SNP (transversion)	G -> T
9373	SNP (transition)	A -> G
9382	SNP (transition)	G -> A
9548	Deletion (tandem repeat)	(A)5 -> (A)4
9691	SNP (transversion)	G -> T
9752	Substitution	GT -> AC	V -> T
9760	SNP (transition)	A -> G
9773	SNP (transition)	G -> A	V -> M
9796	SNP (transition)	A -> G
9931	SNP (transition)	G -> A
9987	SNP (transition)	A -> G	N -> S
9994	SNP (transition)	C -> T
10027	SNP (transition)	G -> A
10102	SNP (transition)	G -> A
10189	SNP (transition)	G -> A
10252	SNP (transition)	G -> A
10324	SNP (transition)	G -> A
10394	SNP (transition)	G -> A	V -> I
10444	SNP (transition)	A -> G
10456	SNP (transition)	G -> A
10720	SNP (transversion)	T -> G
10735	SNP (transition)	C -> T
10748	SNP (transition)	G -> A
10749	Insertion	+A
10758	SNP (transition)	A -> G
10818	SNP (transversion)	A -> T
10873	SNP (transition)	G -> A	A -> T
10908	SNP (transition)	G -> A
10932	SNP (transition)	G -> A
10935	SNP (transition)	C -> T
11103	SNP (transition)	T -> C
11110	SNP (transversion)	T -> A	L -> M
11121	SNP (transition)	G -> A
11172	SNP (transition)	A -> G
11184	SNP (transition)	A -> G
11214	SNP (transition)	C -> T
11238	SNP (transition)	A -> G
11286	SNP (transition)	G -> A
11295	SNP (transition)	A -> G
11298	SNP (transition)	C -> T
11310	SNP (transition)	C -> T
11322	SNP (transition)	C -> T
11367	SNP (transition)	G -> A
11379	SNP (transition)	G -> A
11382	SNP (transition)	G -> A
11406	SNP (transition)	A -> G
11415	SNP (transition)	C -> T
11462	SNP (transition)	G -> A	S -> N
11502	SNP (transition)	A -> G
11583	SNP (transition)	T -> C
11586	SNP (transversion)	A -> T
11619	SNP (transition)	A -> G
11655	SNP (transition)	C -> T
11724	SNP (transversion)	A -> T	M -> I
11799	SNP (transition)	G -> A
11808	SNP (transition)	G -> A
11811	SNP (transition)	G -> A
11975	Deletion (tandem repeat)	(A)10 -> (A)9
11976	Deletion (tandem repeat)	(A)10 -> (A)9
12018	SNP (transition)	G -> A
12027	SNP (transition)	A -> G
12147	SNP (transition)	G -> A
12171	SNP (transition)	G -> A
12219	SNP (transition)	A -> G
12252	SNP (transition)	T -> C
12333	SNP (transition)	G -> A
12360	SNP (transition)	G -> A
12459	SNP (transition)	G -> A
12462	SNP (transition)	G -> A
12519	SNP (transition)	A -> G
12579	SNP (transition)	C -> T
12585	SNP (transition)	C -> T
12708	SNP (transition)	A -> G
12741	SNP (transition)	G -> A
12744	SNP (transition)	A -> G
12794	SNP (transition)	G -> A
12831	SNP (transition)	G -> A	A -> T
12968	SNP (transition)	G -> A
12989	SNP (transition)	G -> A
13001	SNP (transition)	G -> A
13082	SNP (transition)	G -> A
13106	SNP (transversion)	T -> A
13244	SNP (transition)	A -> G
13304	SNP (transition)	A -> G
13307	SNP (transition)	T -> C
13370	SNP (transition)	C -> T
13373	SNP (transition)	T -> C
13562	SNP (transition)	T -> C
13586	SNP (transition)	A -> G
13604	SNP (transition)	G -> A
13610	SNP (transition)	C -> T
13613	SNP (transition)	A -> G
13655	SNP (transition)	G -> A
13700	SNP (transition)	G -> A
13787	SNP (transition)	T -> C
13802	SNP (transition)	C -> T
13820	SNP (transition)	G -> A
13848	SNP (transition)	A -> G	M -> V
13934	SNP (transversion)	A -> T	L -> F
13973	SNP (transition)	C -> T
13982	SNP (transition)	G -> A
13997	SNP (transition)	G -> A
14000	SNP (transition)	A -> G
14021	SNP (transversion)	A -> C
14047	SNP (transition)	T -> C
14049	SNP (transition)	C -> T
14085	SNP (transversion)	T -> G

## Sheet: Table S2
Table S2. Summary of nucleotide variations (n = 368) identified in the mitochondrial genome of Haemonchus contortus – comparing the Haecon-5 and MHco3(ISE) strains.
Mitochondrial genome position (bp)	Polymorphism type	Nucleotide change	Amino acid change
6	SNP (transition)	G -> A
21	SNP (transition)	A -> G
60	SNP (transition)	C -> T
108	SNP (transversion)	A -> C
145	SNP (transition)	C -> T
174	SNP (transition)	A -> G
213	SNP (transition)	T -> C
225	SNP (transition)	A -> G
291	SNP (transition)	G -> A
324	SNP (transition)	C -> T
384	SNP (transition)	C -> T
426	SNP (transition)	G -> A
525	SNP (transition)	C -> T
570	SNP (transition)	A -> G
609	SNP (transition)	A -> G
651	SNP (transition)	G -> A
690	SNP (transition)	T -> C
741	SNP (transition)	T -> C
747	SNP (transition)	C -> T
780	SNP (transition)	C -> T
828	SNP (transition)	G -> A
885	SNP (transition)	G -> A
900	SNP (transition)	T -> C
912	SNP (transition)	A -> G
915	SNP (transition)	T -> C
993	SNP (transition)	A -> G
996	SNP (transition)	A -> G
1014	SNP (transversion)	T -> A
1047	SNP (transition)	A -> G
1074	SNP (transition)	A -> G
1083	SNP (transition)	G -> A
1095	SNP (transversion)	A -> T
1218	SNP (transition)	A -> G
1263	SNP (transition)	G -> A
1309	SNP (transition)	T -> C
1359	SNP (transition)	C -> T
1407	SNP (transversion)	G -> T
1452	SNP (transition)	A -> G
1491	SNP (transition)	C -> T
1500	SNP (transition)	A -> G
1509	SNP (transition)	C -> T
1643	SNP (transition)	G -> A
1650	Insertion (tandem repeat)	(A)4 -> (A)5
1663	SNP (transition)	G -> A
1706	SNP (transition)	A -> G
1709	SNP (transition)	G -> A
1712	Deletion	-G
1715	SNP (transition)	G -> A
1721	SNP (transition)	G -> A
1746	SNP (transition)	G -> A
1800	SNP (transition)	G -> A
1802	SNP (transition)	G -> A
1850	SNP (transition)	C -> T
1923	SNP (transition)	G -> A
1944	SNP (transition)	T -> C
1953	SNP (transition)	G -> A
1962	SNP (transition)	G -> A
1968	SNP (transition)	A -> G
2028	SNP (transition)	A -> G
2052	SNP (transition)	A -> G
2133	SNP (transition)	A -> G
2169	SNP (transversion)	T -> A
2202	SNP (transition)	G -> A
2205	SNP (transition)	T -> C
2244	SNP (transition)	A -> G
2268	SNP (transition)	C -> T
2277	SNP (transition)	A -> G
2346	SNP (transition)	A -> G
2379	SNP (transition)	C -> T
2421	SNP (transition)	T -> C
2430	Substitution	CT -> GC
2451	SNP (transition)	C -> T
2454	SNP (transition)	G -> A
2472	SNP (transition)	G -> A
2508	SNP (transition)	A -> G
2555	Insertion	+A
2611	SNP (transversion)	A -> T
2674	SNP (transition)	T -> C
2803	SNP (transition)	G -> A
2942	SNP (transition)	A -> G
2946	SNP (transition)	G -> A
2949	SNP (transition)	A -> G
3335	SNP (transition)	G -> A
3384	SNP (transition)	A -> G
3617	SNP (transition)	G -> A
3734	SNP (transition)	G -> A
3774	SNP (transition)	T -> C
3806	SNP (transition)	G -> A
3818	SNP (transversion)	A -> T
3860	SNP (transition)	G -> A
3869	SNP (transition)	A -> G
3891	Insertion (tandem repeat)	(A)2 -> (A)3
3930	SNP (transition)	G -> A
3951	SNP (transition)	A -> G
3955	SNP (transition)	A -> G	M -> V
3987	SNP (transition)	G -> A
3993	SNP (transition)	A -> G
4038	SNP (transition)	G -> A
4056	SNP (transition)	G -> A
4092	SNP (transition)	T -> C
4119	SNP (transition)	T -> C
4195	SNP (transition)	C -> T
4284	SNP (transversion)	T -> A
4378	SNP (transversion)	T -> A	C -> S
4394	SNP (transition)	T -> C	I -> T
4473	SNP (transition)	T -> C
4482	SNP (transition)	A -> G
4543	SNP (transversion)	T -> A	W -> S
4551	SNP (transition)	T -> C
4578	SNP (transition)	A -> G
4593	SNP (transition)	A -> G
4627	SNP (transition)	C -> T
4662	SNP (transition)	C -> T
4695	SNP (transition)	A -> G
4713	SNP (transition)	G -> A
4779	SNP (transition)	G -> A
4782	SNP (transition)	T -> C
4836	SNP (transition)	T -> C
4842	SNP (transition)	G -> A
4953	SNP (transition)	C -> T
5004	SNP (transition)	G -> A
5085	SNP (transition)	A -> G
5169	SNP (transition)	T -> C
5176	SNP (transition)	T -> C
5224	SNP (transversion)	A -> T	S -> C
5268	SNP (transition)	G -> A
5270	SNP (transition)	C -> T	T -> M
5286	SNP (transition)	T -> C
5307	SNP (transition)	A -> G
5531	SNP (transition)	G -> A
5563	SNP (transversion)	T -> A
5582	Insertion (tandem repeat)	(A)7 -> (A)8
5610	SNP (transition)	T -> C
5635	Deletion	-TAATTATTATTTT
5697	SNP (transition)	A -> G
5824	SNP (transversion)	A -> C
5837	Deletion	-ATTAATACGTAATTATGATAGGTATTATTAATAAGTATTATATAATTATATTAATCATATTATTAATACGTAGCTATGATAGGTGTTGTTAATAAATGTTATATAATTATATTGATTATGT
5960	SNP (transition)	C -> T
5967	SNP (transition)	A -> G
5978	SNP (transition)	C -> T
5983	Substitution	TT -> AC
6000	SNP (transition)	G -> A
6009	SNP (transition)	C -> T
6017	SNP (transition)	G -> A
6021	SNP (transition)	C -> T
6023	SNP (transversion)	T -> A
6028	SNP (transition)	A -> G
6030	SNP (transversion)	T -> A
6032	SNP (transition)	T -> C
6044	SNP (transversion)	T -> A
6077	Insertion	+TATTAATTTGTTAATAAATTATATTAATTTT
6089	SNP (transition)	A -> G
6098	Substitution	TA -> GG
6101	SNP (transition)	A -> G
6103	SNP (transition)	G -> A
6106	SNP (transition)	G -> A
6126	Insertion	+ATAATTTTAAT
6130	SNP (transition)	G -> A
6133	Deletion	-G
6188	SNP (transition)	T -> C
6195	Insertion (tandem repeat)	(AA)2 -> (AA)3
6216	Deletion (tandem repeat)	(A)6 -> (A)5
6241	SNP (transition)	G -> A
6257	SNP (transition)	G -> A
6276	SNP (transversion)	A -> T
6280	SNP (transition)	G -> A
6306	SNP (transition)	G -> A
6367	SNP (transition)	G -> A
6370	SNP (transition)	G -> A
6388	SNP (transition)	G -> A
6457	SNP (transversion)	T -> G
6472	SNP (transition)	A -> G
6475	SNP (transition)	G -> A
6481	SNP (transition)	G -> A
6577	SNP (transition)	A -> G
6587	SNP (transversion)	T -> A	Y -> N
6601	Substitution	GA -> AG	LM -> LV
6616	SNP (transversion)	A -> T	M -> I
6619	SNP (transition)	A -> G
6629	Substitution	ATA -> GTT	M -> V
6659	SNP (transition)	A -> G	M -> V
6664	SNP (transversion)	G -> T
6687	SNP (transition)	A -> G	N -> S
6721	SNP (transition)	A -> G
6751	SNP (transition)	G -> A
6794	SNP (transition)	A -> G
6925	SNP (transition)	A -> G
6970	SNP (transition)	G -> A
6988	SNP (transition)	G -> A
7092	SNP (transversion)	T -> G
7346	SNP (transition)	A -> G
7401	SNP (transition)	G -> A
7483	SNP (transition)	G -> A
7613	SNP (transition)	A -> G
7716	SNP (transition)	A -> G
7863	SNP (transition)	A -> G
7908	SNP (transition)	G -> A
7922	SNP (transition)	G -> A
7925	SNP (transversion)	A -> T
7948	SNP (transversion)	A -> T
8035	SNP (transition)	A -> G
8043	SNP (transition)	G -> A
8052	SNP (transition)	G -> A
8079	SNP (transition)	A -> G
8100	SNP (transition)	G -> A
8181	SNP (transition)	A -> G
8247	SNP (transition)	A -> G
8254	Substitution	ATA -> GTG	M -> V
8274	SNP (transition)	T -> C
8289	SNP (transition)	G -> A
8337	SNP (transversion)	T -> A
8370	SNP (transition)	T -> C
8373	SNP (transition)	G -> A
8391	SNP (transition)	C -> T
8406	SNP (transition)	A -> G
8412	SNP (transition)	G -> A
8415	SNP (transition)	G -> A
8421	SNP (transition)	A -> G
8433	SNP (transition)	G -> A
8454	SNP (transition)	C -> T
8500	SNP (transition)	T -> C
8505	SNP (transition)	A -> G
8514	SNP (transition)	G -> A
8523	SNP (transition)	G -> A
8532	SNP (transition)	G -> A
8541	SNP (transition)	G -> A
8546	SNP (transition)	G -> A	C -> Y
8586	SNP (transition)	A -> G
8590	SNP (transition)	A -> G	I -> V
8628	SNP (transition)	C -> T
8713	SNP (transition)	G -> A	G -> S
8718	SNP (transition)	A -> G
8820	SNP (transition)	G -> A
8832	SNP (transition)	C -> T
8847	SNP (transition)	G -> A
8874	SNP (transition)	G -> A
8889	SNP (transition)	A -> G
8911	SNP (transition)	A -> G	M -> V
8917	SNP (transition)	G -> A
8944	SNP (transition)	A -> G
8954	SNP (transition)	G -> A	V -> M
8992	SNP (transition)	G -> A
9010	SNP (transversion)	T -> A
9067	SNP (transition)	G -> A
9107	SNP (transition)	G -> A	V -> I
9160	SNP (transition)	G -> A
9181	SNP (transition)	A -> G
9250	SNP (transition)	A -> G
9261	SNP (transition)	A -> G	K -> S
9307	SNP (transition)	G -> A
9316	SNP (transition)	T -> C
9346	SNP (transversion)	G -> T
9373	SNP (transition)	A -> G
9386	SNP (transition)	A -> G	M -> V
9411	SNP (transition)	G -> A	G -> E
9520	SNP (transition)	A -> G
9548	Deletion (tandem repeat)	(A)5 -> (A)4
9593	Insertion (tandem repeat)	(A)2 -> (A)3
9691	SNP (transversion)	G -> T
9752	Substitution	GT -> AC	V -> T
9773	SNP (transition)	G -> A	V -> M
9785	SNP (transition)	A -> G	I -> V
9815	SNP (transition)	A -> G	T -> A
9845	SNP (transition)	A -> G	T -> A
9850	SNP (transition)	G -> A
9931	SNP (transition)	G -> A
9994	SNP (transition)	C -> T
10027	SNP (transition)	G -> A
10102	SNP (transition)	G -> A
10126	SNP (transition)	A -> G
10168	SNP (transition)	A -> G
10189	SNP (transition)	G -> A
10252	SNP (transition)	G -> A
10258	SNP (transition)	A -> G
10324	SNP (transition)	G -> A
10381	SNP (transition)	A -> G
10394	SNP (transition)	G -> A	V -> I
10441	SNP (transition)	A -> G
10444	SNP (transition)	A -> G
10456	SNP (transition)	G -> A
10541	SNP (transition)	A -> G	M -> V
10720	SNP (transversion)	T -> G
10735	SNP (transition)	C -> T
10748	Insertion	+A
10758	SNP (transition)	A -> G
10818	SNP (transversion)	A -> T
10872	SNP (transversion)	C -> A
10908	SNP (transition)	G -> A
10932	SNP (transition)	G -> A
10935	SNP (transition)	C -> T
11001	SNP (transversion)	T -> A
11037	SNP (transition)	A -> G
11058	SNP (transition)	T -> C
11103	SNP (transition)	T -> C
11110	SNP (transversion)	T -> A	L -> M
11121	SNP (transition)	G -> A
11184	SNP (transition)	A -> G
11298	SNP (transition)	C -> T
11310	SNP (transition)	C -> T
11322	SNP (transition)	C -> T
11379	SNP (transition)	G -> A
11382	SNP (transition)	G -> A
11406	SNP (transition)	A -> G
11415	SNP (transition)	C -> T
11462	SNP (transition)	G -> A	S -> N
11472	SNP (transition)	G -> A
11502	SNP (transition)	A -> G
11551	SNP (transition)	T -> C
11583	SNP (transition)	T -> C
11586	SNP (transversion)	A -> T
11598	SNP (transition)	A -> G
11601	SNP (transition)	T -> C
11655	SNP (transition)	C -> T
11724	SNP (transversion)	A -> T	M -> I
11799	SNP (transition)	G -> A
11808	SNP (transition)	G -> A
11811	SNP (transition)	G -> A
11951	SNP (transition)	A -> G
11976	Deletion (tandem repeat)	(A)10 -> (A)9
11988	SNP (transition)	A -> G
12018	SNP (transition)	G -> A
12027	SNP (transition)	A -> G
12110	SNP (transversion)	T -> A	F -> Y
12123	SNP (transition)	G -> A
12147	SNP (transition)	G -> A
12177	SNP (transition)	A -> G
12252	SNP (transition)	T -> C
12270	SNP (transition)	A -> G
12309	SNP (transition)	G -> A
12333	SNP (transition)	G -> A
12360	SNP (transition)	G -> A
12396	SNP (transversion)	T -> G
12459	SNP (transition)	G -> A
12462	SNP (transition)	G -> A
12519	SNP (transition)	A -> G
12534	SNP (transversion)	C -> A
12537	SNP (transition)	T -> C
12585	SNP (transition)	C -> T
12708	SNP (transition)	A -> G
12741	SNP (transition)	G -> A
12794	SNP (transition)	G -> A
12848	SNP (transition)	A -> G
12873	SNP (transition)	G -> A	V -> M
12894	SNP (transition)	T -> C
12968	SNP (transition)	G -> A
12989	SNP (transition)	G -> A
13001	SNP (transition)	G -> A
13082	SNP (transition)	G -> A
13106	SNP (transversion)	T -> A
13307	SNP (transition)	T -> C
13379	SNP (transition)	C -> T
13406	SNP (transition)	A -> G
13556	SNP (transversion)	T -> G
13586	SNP (transition)	A -> G
13604	SNP (transition)	G -> A
13622	SNP (transition)	A -> G
13655	SNP (transition)	G -> A
13700	SNP (transition)	G -> A
13787	SNP (transition)	T -> C
13802	SNP (transition)	C -> T
13820	SNP (transition)	G -> A
13934	SNP (transversion)	A -> T	L -> F
13973	SNP (transition)	C -> T
14021	SNP (transversion)	A -> C
14047	SNP (transition)	T -> C
14049	SNP (transition)	C -> T
14068	SNP (transition)	A -> G
14085	SNP (transversion)	T -> G

## Sheet: Table S3
Table S3. Summary of nucleotide variations (n = 378) identified in the mitochondrial genome of Haemonchus contortus – comparing the Haecon-5 and McMaster strains.
Mitochondrial genome position (bp)	Polymorphism type	Nucleotide change	Amino acid change
6	SNP (transition)	G -> A
60	SNP (transition)	C -> T
108	SNP (transition)	A -> G
145	SNP (transition)	C -> T
162	SNP (transition)	T -> C
174	SNP (transition)	A -> G
213	SNP (transition)	T -> C
225	SNP (transition)	A -> G
285	SNP (transition)	A -> G
324	SNP (transition)	C -> T
384	SNP (transition)	C -> T
423	SNP (transition)	G -> A
426	SNP (transition)	G -> A
456	SNP (transition)	G -> A
525	SNP (transition)	C -> T
567	SNP (transition)	T -> C
651	SNP (transition)	G -> A
690	SNP (transition)	T -> C
702	SNP (transition)	G -> A
744	SNP (transition)	T -> C
753	SNP (transition)	G -> A
780	SNP (transition)	C -> T
804	SNP (transition)	A -> G
816	SNP (transition)	A -> G
828	SNP (transition)	G -> A
891	SNP (transition)	G -> A
897	SNP (transition)	C -> T
912	SNP (transition)	A -> G
972	SNP (transition)	T -> C
1014	SNP (transversion)	T -> A
1074	SNP (transition)	A -> G
1077	SNP (transition)	T -> C
1083	SNP (transition)	G -> A
1095	SNP (transversion)	A -> T
1182	SNP (transversion)	T -> A
1263	SNP (transition)	G -> A
1359	SNP (transversion)	C -> A
1407	SNP (transversion)	G -> T
1452	SNP (transition)	A -> G
1491	SNP (transition)	C -> T
1503	SNP (transition)	C -> T
1509	SNP (transition)	C -> T
1628	SNP (transversion)	A -> T
1643	SNP (transition)	G -> A
1650	Insertion	+ATATTTAAAATAATAAAAA
1663	SNP (transition)	G -> A
1709	SNP (transition)	G -> A
1711	SNP (transition)	G -> A
1713	Deletion	-A
1721	SNP (transition)	G -> A
1746	SNP (transition)	G -> A
1778	Substitution	AA -> TT
1783	SNP (transversion)	T -> A
1800	Substitution	GTG -> ACA
1850	SNP (transition)	C -> T
1923	SNP (transition)	G -> A
1953	SNP (transition)	G -> A
1962	SNP (transversion)	G -> T
1977	SNP (transition)	A -> G
2016	SNP (transition)	C -> T
2028	SNP (transition)	A -> G
2052	SNP (transition)	A -> G
2061	SNP (transition)	T -> C
2118	SNP (transition)	A -> G
2133	SNP (transition)	A -> G
2150	SNP (transition)	A -> G	N -> S
2169	SNP (transversion)	T -> A
2178	SNP (transition)	A -> G
2187	SNP (transition)	A -> G
2202	SNP (transition)	G -> A
2244	SNP (transition)	A -> G
2268	SNP (transition)	C -> T
2309	SNP (transition)	A -> G	D -> G
2346	SNP (transition)	A -> G
2379	SNP (transition)	C -> T
2430	Substitution	CT -> GC
2451	SNP (transition)	C -> T
2454	SNP (transition)	G -> A
2472	SNP (transition)	G -> A
2484	SNP (transition)	A -> G
2555	Insertion	+A
2803	SNP (transition)	G -> A
3182	SNP (transition)	G -> A
3239	Insertion (tandem repeat)	(T)6 -> (T)7
3291	SNP (transversion)	T -> A
3335	SNP (transition)	G -> A
3554	SNP (transition)	A -> G
3575	SNP (transversion)	A -> T
3683	SNP (transition)	A -> G
3734	SNP (transition)	G -> A
3774	SNP (transition)	T -> C
3806	SNP (transition)	G -> A
3818	SNP (transversion)	A -> T
3860	SNP (transition)	G -> A
3917	SNP (transition)	T -> C	M -> T
3924	SNP (transition)	G -> A
3930	SNP (transition)	G -> A
3936	SNP (transition)	A -> G
3955	SNP (transition)	A -> G	M -> V
3987	SNP (transition)	G -> A
3993	SNP (transition)	A -> G
4056	SNP (transition)	G -> A
4195	SNP (transition)	C -> T
4257	SNP (transition)	A -> G
4288	SNP (transition)	T -> C
4335	SNP (transition)	G -> A
4353	SNP (transition)	T -> C
4378	SNP (transversion)	T -> A	C -> S
4473	SNP (transition)	T -> C
4482	SNP (transition)	A -> G
4491	SNP (transition)	A -> G
4515	SNP (transition)	T -> C
4578	SNP (transition)	A -> G
4593	Substitution	AG -> GA	GG -> GS
4620	SNP (transition)	A -> G
4627	SNP (transition)	C -> T
4662	SNP (transition)	C -> T
4695	SNP (transition)	A -> G
4713	SNP (transition)	G -> A
4779	SNP (transition)	G -> A
4794	SNP (transition)	T -> C
4836	SNP (transition)	T -> C
4842	SNP (transition)	G -> A
4845	SNP (transition)	A -> G
4920	SNP (transition)	G -> A
4923	SNP (transition)	A -> G
4953	SNP (transition)	C -> T
5002	SNP (transition)	C -> T
5142	SNP (transition)	A -> G
5214	Substitution	TA -> CG	IM -> IV
5224	SNP (transversion)	A -> T	S -> C
5270	SNP (transition)	C -> T	T -> M
5560	Insertion	T -> AG
5563	SNP (transversion)	T -> A
5582	Insertion (tandem repeat)	(A)7 -> (A)8
5609	SNP (transition)	T -> C
5630	SNP (transversion)	T -> G
5654	Insertion (tandem repeat)	(TA)3 -> (TA)4
5732	SNP (transition)	T -> C
5837	Deletion	-ATTAATACGTAATTATGATAGGTATTATTAATAAGTATTATATAATTATATTAATCATATTATTAATACGTAGCTATGATAGGTGTTGTTAATAAATGTTATATAATTATATTGATTATGT
5960	SNP (transition)	C -> T
5967	SNP (transition)	A -> G
5978	SNP (transversion)	C -> A
5985	SNP (transition)	G -> A
6000	SNP (transition)	G -> A
6009	SNP (transition)	C -> T
6011	SNP (transition)	G -> A
6014	SNP (transition)	T -> C
6017	SNP (transition)	G -> A
6023	SNP (transversion)	T -> A
6028	SNP (transition)	A -> G
6030	SNP (transversion)	T -> A
6032	SNP (transition)	T -> C
6044	SNP (transversion)	T -> A
6046	SNP (transition)	G -> A
6053	SNP (transition)	A -> G
6058	SNP (transversion)	T -> A
6077	Insertion (tandem repeat)	(T)3 -> (T)4
6103	SNP (transition)	G -> A
6106	SNP (transition)	G -> A
6109	Insertion	+GATAATAATATTATTATAATTTTAATT
6130	SNP (transition)	G -> A
6133	SNP (transition)	G -> A
6139	SNP (transition)	T -> C
6148	SNP (transition)	T -> C
6168	Substitution	AT -> GA
6173	Deletion	-T
6177	SNP (transversion)	T -> A
6188	SNP (transversion)	T -> A
6191	Insertion	+GA
6257	SNP (transition)	G -> A
6268	SNP (transversion)	T -> A
6276	Insertion	A -> TT
6280	SNP (transition)	G -> A
6298	Insertion (tandem repeat)	(T)5 -> (T)6
6306	SNP (transition)	G -> A
6355	SNP (transversion)	T -> A
6367	SNP (transition)	G -> A
6370	SNP (transition)	G -> A
6374	Substitution	TTA -> CTG
6388	SNP (transition)	G -> A
6406	SNP (transition)	C -> T
6409	SNP (transition)	T -> C
6457	SNP (transversion)	T -> G
6472	SNP (transition)	A -> G
6475	SNP (transition)	G -> A
6484	SNP (transition)	G -> A
6514	SNP (transition)	G -> A
6562	SNP (transition)	A -> G
6587	SNP (transversion)	T -> A	Y -> N
6601	SNP (transversion)	G -> T	L -> F
6610	SNP (transition)	G -> A
6616	SNP (transversion)	A -> T	M -> I
6619	Substitution	AA -> GG	GM -> GV
6625	SNP (transition)	A -> G
6629	Substitution	ATAG -> GTTA	MV -> VM
6667	SNP (transversion)	T -> A
6694	SNP (transition)	T -> C
6721	SNP (transition)	A -> G
6751	SNP (transition)	G -> A
6823	SNP (transition)	A -> G
6979	SNP (transition)	A -> G
6988	SNP (transition)	G -> A
7010	SNP (transition)	A -> G	N -> D
7092	SNP (transversion)	T -> A
7249	SNP (transition)	T -> C
7346	Substitution	AA -> GG
7353	Insertion (tandem repeat)	(T)4 -> (T)5
7483	SNP (transition)	G -> A
7716	SNP (transition)	A -> G
7908	SNP (transition)	G -> A
7911	SNP (transition)	G -> A
7922	SNP (transition)	G -> A
8035	SNP (transition)	A -> G
8043	SNP (transition)	G -> A
8052	SNP (transition)	G -> A
8082	SNP (transition)	A -> G
8147	SNP (transition)	A -> G	N -> S
8160	SNP (transition)	A -> G
8181	SNP (transition)	A -> G
8193	Substitution	TT -> CC
8271	SNP (transition)	T -> C
8274	SNP (transition)	T -> C
8292	SNP (transition)	A -> G
8382	SNP (transition)	T -> C
8433	SNP (transition)	G -> A
8454	SNP (transition)	C -> T
8499	Substitution	AT -> GC
8517	SNP (transition)	T -> C
8523	SNP (transition)	G -> A
8529	SNP (transition)	T -> C
8532	SNP (transition)	G -> A
8541	SNP (transition)	G -> A
8546	SNP (transition)	G -> A	C -> Y
8574	SNP (transition)	A -> G
8586	SNP (transition)	A -> G
8595	SNP (transition)	T -> C
8713	SNP (transition)	G -> A	G -> S
8742	SNP (transition)	A -> G
8773	SNP (transition)	A -> G	S -> G
8847	SNP (transition)	G -> A
8874	SNP (transition)	G -> A
8911	SNP (transition)	A -> G	M -> V
8917	SNP (transition)	G -> A
8944	SNP (transition)	A -> G
9034	SNP (transition)	A -> G
9067	SNP (transition)	G -> A
9073	SNP (transversion)	G -> T
9107	SNP (transition)	G -> A	V -> I
9148	SNP (transversion)	T -> A
9178	SNP (transition)	C -> T
9220	SNP (transversion)	T -> A
9286	SNP (transition)	G -> A
9298	SNP (transition)	A -> G
9307	SNP (transition)	G -> A
9322	SNP (transition)	G -> A
9334	SNP (transition)	A -> G
9346	SNP (transversion)	G -> T
9373	SNP (transition)	A -> G
9379	SNP (transition)	A -> G
9382	SNP (transition)	G -> A
9391	SNP (transition)	A -> G
9411	SNP (transition)	G -> A	G -> E
9612	SNP (transition)	G -> A
9615	Insertion (tandem repeat)	(A)2 -> (A)3
9691	SNP (transversion)	G -> T
9712	SNP (transition)	G -> A
9752	SNP (transition)	G -> A	V -> M
9760	SNP (transition)	A -> G
9773	SNP (transition)	G -> A	V -> M
9906	SNP (transition)	T -> C	F -> S
9931	SNP (transition)	G -> A
9994	SNP (transition)	C -> T
10027	SNP (transition)	G -> A
10102	SNP (transition)	G -> A
10189	SNP (transition)	G -> A
10252	SNP (transition)	G -> A
10273	SNP (transition)	A -> G
10394	SNP (transition)	G -> A	V -> I
10444	SNP (transition)	A -> G
10456	SNP (transition)	G -> A
10595	SNP (transition)	G -> A
10610	SNP (transition)	T -> C
10720	SNP (transversion)	T -> G
10735	SNP (transition)	C -> T
10741	SNP (transition)	T -> C
10748	Insertion	G -> AA
10758	SNP (transition)	A -> G
10778	SNP (transition)	G -> A
10818	SNP (transversion)	A -> T
10863	SNP (transition)	A -> G
10872	SNP (transition)	C -> T
10908	SNP (transition)	G -> A
10932	SNP (transition)	G -> A
10935	SNP (transition)	C -> T
11103	SNP (transition)	T -> C
11110	SNP (transversion)	T -> A	L -> M
11121	SNP (transition)	G -> A
11172	SNP (transition)	A -> G
11175	SNP (transition)	T -> C
11184	SNP (transition)	A -> G
11238	SNP (transition)	A -> G
11295	SNP (transition)	A -> G
11298	SNP (transition)	C -> T
11310	SNP (transition)	C -> T
11322	SNP (transition)	C -> T
11379	SNP (transition)	G -> A
11382	SNP (transition)	G -> A
11415	SNP (transition)	C -> T
11462	SNP (transition)	G -> A	S -> N
11502	SNP (transition)	A -> G
11583	SNP (transition)	T -> C
11586	SNP (transversion)	A -> T
11655	SNP (transition)	C -> T
11724	SNP (transversion)	A -> T	M -> I
11792	SNP (transition)	T -> C	L -> S
11799	SNP (transition)	G -> A
11811	SNP (transition)	G -> A
11817	SNP (transition)	C -> T
11849	SNP (transition)	C -> T	S -> F
12018	SNP (transition)	G -> A
12027	SNP (transition)	A -> G
12057	SNP (transition)	A -> G
12147	SNP (transition)	G -> A
12171	SNP (transition)	G -> A
12219	SNP (transition)	A -> G
12243	SNP (transition)	A -> G
12252	SNP (transition)	T -> C
12315	SNP (transition)	A -> G
12327	SNP (transversion)	T -> A
12333	SNP (transition)	G -> A
12354	SNP (transition)	T -> C
12360	SNP (transition)	G -> A
12459	SNP (transition)	G -> A
12462	SNP (transition)	G -> A
12519	SNP (transition)	A -> G
12579	SNP (transition)	C -> T
12585	SNP (transition)	C -> T
12663	Substitution	TT -> CC
12717	SNP (transition)	A -> G
12741	Substitution	GT -> AG	WW -> WG
12751	SNP (transversion)	T -> G	C -> G
12759	Deletion (tandem repeat)	(T)7 -> (T)6
12768	Insertion (tandem repeat)	(A)3 -> (A)4
12794	SNP (transition)	G -> A
12805	Insertion (tandem repeat)	(AA)3 -> (AA)4
12831	SNP (transition)	G -> A	A -> T
12848	SNP (transversion)	A -> T
12873	SNP (transition)	G -> A	V -> M
12894	SNP (transition)	T -> C
12968	SNP (transition)	G -> A
12980	SNP (transition)	C -> T
12989	SNP (transition)	G -> A
13001	SNP (transition)	G -> A
13082	SNP (transition)	G -> A
13106	SNP (transversion)	T -> A
13142	SNP (transition)	T -> C
13244	SNP (transition)	A -> G
13304	SNP (transition)	A -> G
13307	SNP (transition)	T -> C
13373	SNP (transition)	T -> C
13553	SNP (transition)	T -> C
13562	SNP (transition)	T -> C
13604	SNP (transition)	G -> A
13613	SNP (transition)	A -> G
13655	SNP (transition)	G -> A
13700	SNP (transition)	G -> A
13787	SNP (transition)	T -> C
13799	SNP (transition)	G -> A
13820	SNP (transition)	G -> A
13835	SNP (transition)	C -> T
13934	SNP (transversion)	A -> T	L -> F
13973	SNP (transition)	C -> T
13982	SNP (transition)	G -> A
14021	SNP (transversion)	A -> T
14047	SNP (transition)	T -> C
14049	SNP (transversion)	C -> A
14085	SNP (transversion)	T -> G

## Sheet: Table S4
Table S4. Summary of nucleotide variations (n = 460) identified in the mitochondrial genome of Haemonchus contortus – comparing the Haecon-5 and NZ_Hco_NP strains.
Mitochondrial genome position (bp)	Polymorphism type	Nucleotide change	Amino acid change
6	SNP (transition)	G -> A
60	SNP (transition)	C -> T
108	SNP (transition)	A -> G
120	SNP (transition)	A -> G
141	SNP (transition)	T -> C
145	SNP (transition)	C -> T
162	SNP (transition)	T -> C
174	SNP (transition)	A -> G
177	SNP (transition)	T -> C
213	SNP (transition)	T -> C
225	SNP (transition)	A -> G
243	SNP (transition)	G -> A
279	SNP (transition)	G -> A
291	SNP (transition)	G -> A
300	SNP (transversion)	T -> A
324	SNP (transition)	C -> T
384	SNP (transition)	C -> T
423	SNP (transition)	G -> A
426	SNP (transition)	G -> A
441	SNP (transition)	T -> C
447	SNP (transition)	G -> A
516	SNP (transition)	T -> C
627	SNP (transition)	A -> G
645	SNP (transition)	T -> C
651	SNP (transition)	G -> A
690	SNP (transition)	T -> C
702	SNP (transition)	G -> A
712	SNP (transition)	T -> C
747	SNP (transition)	C -> T
750	SNP (transition)	T -> C
774	SNP (transition)	T -> C
780	SNP (transition)	C -> T
795	SNP (transition)	A -> G
807	SNP (transition)	T -> C
828	SNP (transition)	G -> A
846	SNP (transition)	A -> G
849	SNP (transition)	A -> G
894	SNP (transition)	T -> C
897	SNP (transition)	C -> T
960	SNP (transition)	A -> G
999	SNP (transition)	A -> G
1014	SNP (transversion)	T -> A
1083	SNP (transition)	G -> A
1095	SNP (transversion)	A -> T
1131	SNP (transition)	C -> T
1146	SNP (transition)	G -> A
1146	SNP (transversion)	G -> T
1182	SNP (transversion)	T -> A
1191	SNP (transition)	G -> A
1218	SNP (transition)	A -> G
1263	SNP (transition)	G -> A
1407	SNP (transversion)	G -> T
1422	SNP (transition)	A -> G
1452	SNP (transition)	A -> G
1491	SNP (transition)	C -> T
1494	SNP (transition)	T -> C
1503	SNP (transversion)	C -> G
1503	SNP (transition)	C -> T
1506	SNP (transition)	G -> A
1509	SNP (transition)	C -> T
1643	SNP (transition)	G -> A
1650	Insertion (tandem repeat)	(A)4 -> (A)5
1663	SNP (transition)	G -> A
1705	SNP (transition)	G -> A
1708	Substitution	GG -> AA
1711	Deletion	GG -> A
1721	SNP (transition)	G -> A
1744	SNP (transition)	A -> G
1788	SNP (transversion)	T -> G
1789	SNP (transition)	A -> G
1798	SNP (transition)	A -> G
1800	SNP (transition)	G -> A
1807	SNP (transition)	A -> G
1850	SNP (transition)	C -> T
1923	SNP (transition)	G -> A
1953	SNP (transition)	G -> A
1962	SNP (transition)	G -> A
1966	SNP (transition)	T -> C
2004	SNP (transition)	G -> A
2028	SNP (transition)	A -> G
2052	SNP (transition)	A -> G
2061	SNP (transition)	T -> C
2097	SNP (transition)	G -> A
2130	SNP (transition)	A -> G
2133	SNP (transition)	A -> G
2145	SNP (transition)	C -> T
2166	SNP (transition)	T -> C
2169	SNP (transversion)	T -> A
2187	SNP (transition)	A -> G
2202	SNP (transition)	G -> A
2244	SNP (transition)	A -> G
2262	SNP (transition)	T -> C
2268	SNP (transition)	C -> T
2283	SNP (transition)	A -> G
2346	SNP (transition)	A -> G
2379	SNP (transition)	C -> T
2391	SNP (transition)	A -> G
2430	Substitution	CT -> GC
2436	SNP (transition)	T -> C
2451	SNP (transition)	C -> T
2454	SNP (transition)	G -> A
2472	SNP (transition)	G -> A
2498	SNP (transition)	C -> T	A -> V
2555	Insertion	+A
2590	SNP (transition)	C -> T
2603	Insertion (tandem repeat)	(A)5 -> (A)6
2692	SNP (transition)	A -> G
2758	SNP (transition)	A -> G
2770	SNP (transition)	A -> G
2803	SNP (transition)	G -> A
2805	SNP (transition)	A -> G
2827	SNP (transition)	A -> G
2900	SNP (transition)	T -> C
2901	SNP (transition)	G -> A
2949	SNP (transversion)	A -> T
2953	SNP (transition)	A -> G
2963	SNP (transition)	A -> G
3182	SNP (transition)	G -> A
3335	SNP (transition)	G -> A
3554	SNP (transition)	A -> G
3575	SNP (transition)	A -> G
3644	SNP (transition)	A -> G
3683	SNP (transition)	A -> G
3734	SNP (transition)	G -> A
3774	SNP (transition)	T -> C
3806	SNP (transition)	G -> A
3817	SNP (transition)	T -> C	V -> A
3818	SNP (transversion)	A -> T
3860	SNP (transition)	G -> A
3887	SNP (transition)	A -> G
3917	SNP (transition)	T -> C	M -> T
3924	SNP (transition)	G -> A
3930	SNP (transition)	G -> A
3941	Substitution	TA -> CG	L -> S
3951	Substitution	AATAA -> GGTGG	VMM -> VVV
3993	SNP (transition)	A -> G
4056	SNP (transition)	G -> A
4195	SNP (transition)	C -> T
4288	SNP (transition)	T -> C
4353	SNP (transition)	T -> C
4378	SNP (transversion)	T -> A	C -> S
4425	SNP (transition)	C -> T
4473	SNP (transition)	T -> C
4482	SNP (transition)	A -> G
4515	SNP (transition)	T -> C
4578	SNP (transition)	A -> G
4584	SNP (transition)	G -> A
4593	SNP (transition)	A -> G
4594	SNP (transition)	G -> A	G -> S
4597	SNP (transition)	G -> A	V -> I
4627	SNP (transition)	C -> T
4662	SNP (transition)	C -> T
4713	SNP (transition)	G -> A
4735	SNP (transition)	T -> C
4779	SNP (transition)	G -> A
4827	SNP (transition)	T -> C
4836	SNP (transition)	T -> C
4842	SNP (transition)	G -> A
4917	SNP (transition)	A -> G
4920	SNP (transition)	G -> A
4953	SNP (transition)	C -> T
5002	SNP (transition)	C -> T
5013	SNP (transition)	G -> A
5019	SNP (transversion)	A -> T
5061	SNP (transition)	G -> A
5070	SNP (transition)	T -> C
5142	SNP (transition)	A -> G
5169	SNP (transition)	T -> C
5214	SNP (transition)	T -> C
5224	SNP (transversion)	A -> T	S -> C
5244	SNP (transition)	A -> G
5270	SNP (transition)	C -> T	T -> M
5304	SNP (transition)	C -> T
5430	SNP (transition)	C -> T
5563	SNP (transversion)	T -> A
5610	SNP (transversion)	T -> A
5654	Insertion (tandem repeat)	(TA)3 -> (TA)4
5669	SNP (transition)	A -> G
5732	SNP (transition)	T -> C
5797	SNP (transition)	G -> A
5837	Insertion (tandem repeat)	(T)2 -> (T)3
5844	SNP (transition)	C -> T
5871	SNP (transition)	G -> A
5881	SNP (transition)	A -> G
5892	SNP (transition)	C -> T
5905	SNP (transition)	C -> T
5909	SNP (transition)	G -> A
5917	SNP (transversion)	A -> T
5921	Substitution	GT -> AA
5924	SNP (transition)	G -> A
5934	SNP (transition)	G -> A
5950	SNP (transition)	G -> A
5954	Deletion	-ATGTTACTAATATATAATTATGATCGGTATTGTTAATAAATATTATGTAATTATACTGATTATGTTACTTATATATTATTATGATTGGTATTGTTAATAAATATTATATAATTATATTAAT
6103	SNP (transition)	G -> A
6106	SNP (transition)	G -> A
6128	Insertion (tandem repeat)	(T)3 -> (T)4
6130	SNP (transition)	G -> A
6133	SNP (transition)	G -> A
6195	Insertion (tandem repeat)	(AA)2 -> (AA)3
6257	SNP (transition)	G -> A
6276	Insertion	A -> TT
6280	SNP (transition)	G -> A
6306	SNP (transition)	G -> A
6349	SNP (transition)	A -> G
6367	SNP (transition)	G -> A
6370	SNP (transition)	G -> A
6457	SNP (transversion)	T -> A
6457	SNP (transversion)	T -> G
6472	SNP (transition)	A -> G
6475	SNP (transition)	G -> A
6484	SNP (transition)	G -> A
6587	SNP (transversion)	T -> A	Y -> N
6601	SNP (transition)	G -> A
6605	SNP (transition)	T -> C
6610	SNP (transition)	G -> A
6616	SNP (transversion)	A -> T	M -> I
6629	Substitution	ATA -> GTT	M -> V
6721	SNP (transition)	A -> G
6751	SNP (transition)	G -> A
6979	SNP (transition)	A -> G
6988	SNP (transition)	G -> A
7006	SNP (transition)	T -> C
7027	SNP (transition)	T -> C
7045	SNP (transversion)	T -> A
7087	SNP (transition)	G -> A
7092	Deletion (tandem repeat)	(T)3 -> (T)2
7145	SNP (transition)	A -> G
7169	SNP (transition)	A -> G
7335	SNP (transition)	A -> G
7346	Substitution	AA -> GG
7353	Insertion (tandem repeat)	(A)7 -> (A)8
7353	Insertion (tandem repeat)	(T)4 -> (T)5
7360	SNP (transversion)	T -> A
7483	SNP (transition)	G -> A
7509	SNP (transition)	A -> G
7716	SNP (transition)	A -> G
7863	SNP (transition)	A -> G
7908	SNP (transition)	G -> A
7922	SNP (transition)	G -> A
7925	SNP (transversion)	A -> T
7965	SNP (transition)	A -> G
7976	SNP (transition)	G -> A
8035	SNP (transition)	A -> G
8043	SNP (transition)	G -> A
8052	SNP (transition)	G -> A
8061	SNP (transition)	A -> G
8082	SNP (transition)	A -> G
8181	SNP (transition)	A -> G
8206	SNP (transition)	G -> A	V -> I
8247	SNP (transition)	A -> G
8274	SNP (transition)	T -> C
8289	SNP (transition)	G -> A
8382	SNP (transition)	T -> C
8406	SNP (transition)	A -> G
8433	SNP (transition)	G -> A
8454	SNP (transition)	C -> T
8500	SNP (transition)	T -> C
8514	SNP (transition)	G -> A
8517	SNP (transition)	T -> C
8523	SNP (transition)	G -> A
8532	SNP (transition)	G -> A
8541	SNP (transition)	G -> A
8546	SNP (transition)	G -> A	C -> Y
8556	SNP (transition)	A -> G
8586	SNP (transition)	A -> G
8595	SNP (transition)	T -> C
8713	SNP (transition)	G -> A	G -> S
8846	Substitution	TG -> AA	M -> K
8874	SNP (transition)	G -> A
8903	SNP (transition)	T -> C	M -> T
8911	SNP (transition)	A -> G	M -> V
8917	SNP (transition)	G -> A
8944	SNP (transition)	A -> G
9067	SNP (transition)	G -> A
9107	SNP (transition)	G -> A	V -> I
9190	SNP (transition)	G -> A
9220	SNP (transversion)	T -> G
9301	SNP (transition)	A -> G
9307	SNP (transition)	G -> A
9316	SNP (transition)	T -> C
9346	SNP (transversion)	G -> T
9373	SNP (transition)	A -> G
9382	SNP (transition)	G -> A
9391	SNP (transition)	A -> G
9405	SNP (transition)	T -> C	V -> A
9406	SNP (transition)	A -> G
9406	SNP (transversion)	A -> T
9411	SNP (transition)	G -> A	G -> E
9421	SNP (transition)	G -> A
9433	SNP (transition)	T -> C
9442	SNP (transition)	T -> C
9520	SNP (transition)	A -> G
9659	Insertion (tandem repeat)	(A)3 -> (A)4
9691	SNP (transversion)	G -> T
9718	SNP (transition)	A -> G
9752	Substitution	GT -> AC	V -> T
9773	SNP (transition)	G -> A	V -> M
9781	SNP (transition)	G -> A
9796	SNP (transition)	A -> G
9814	SNP (transversion)	A -> T
9844	SNP (transversion)	T -> A
9850	SNP (transition)	G -> A
9931	SNP (transition)	G -> A
9991	SNP (transversion)	T -> A
9994	SNP (transition)	C -> T
10006	SNP (transition)	A -> G
10027	SNP (transition)	G -> A
10063	SNP (transition)	A -> G
10102	SNP (transition)	G -> A
10132	SNP (transition)	G -> A
10189	SNP (transition)	G -> A
10252	SNP (transition)	G -> A
10324	SNP (transition)	G -> A
10394	SNP (transition)	G -> A	V -> I
10444	SNP (transition)	A -> G
10456	SNP (transition)	G -> A
10522	SNP (transition)	G -> A
10540	SNP (transition)	A -> G
10595	SNP (transition)	G -> A
10610	SNP (transition)	T -> C
10720	SNP (transversion)	T -> A
10720	SNP (transversion)	T -> G
10735	SNP (transition)	C -> T
10738	SNP (transition)	A -> G
10748	Insertion	G -> AA
10758	SNP (transition)	A -> G
10818	SNP (transversion)	A -> T
10887	SNP (transition)	G -> A
10908	SNP (transition)	G -> A
10932	SNP (transition)	G -> A
10935	SNP (transition)	C -> T
11019	SNP (transition)	T -> C
11103	SNP (transition)	T -> C
11110	SNP (transversion)	T -> A	L -> M
11121	SNP (transition)	G -> A
11124	SNP (transition)	T -> C
11151	SNP (transition)	G -> A
11161	SNP (transition)	C -> T
11229	SNP (transition)	A -> G
11277	SNP (transition)	G -> A
11286	SNP (transition)	G -> A
11289	SNP (transversion)	A -> T
11298	SNP (transversion)	C -> G
11298	SNP (transition)	C -> T
11310	SNP (transition)	C -> T
11322	SNP (transition)	C -> T
11379	SNP (transition)	G -> A
11382	SNP (transition)	G -> A
11415	SNP (transition)	C -> T
11445	SNP (transition)	G -> A
11462	SNP (transition)	G -> A	S -> N
11583	SNP (transition)	T -> C
11586	SNP (transversion)	A -> T
11616	SNP (transition)	A -> G
11619	SNP (transition)	A -> G
11655	SNP (transition)	C -> T
11673	SNP (transition)	G -> A
11688	SNP (transition)	A -> G
11766	SNP (transition)	A -> G
11799	SNP (transition)	G -> A
11808	SNP (transition)	G -> A
11811	SNP (transition)	G -> A
11814	SNP (transition)	A -> G
11889	SNP (transition)	G -> A
11960	SNP (transition)	A -> G
11960	SNP (transversion)	A -> T
11962	SNP (transversion)	G -> T
11966	SNP (transversion)	T -> A
11976	Deletion (tandem repeat)	(A)10 -> (A)9
12018	SNP (transition)	G -> A
12027	SNP (transversion)	A -> T
12099	SNP (transition)	G -> A
12123	SNP (transition)	G -> A
12147	SNP (transition)	G -> A
12153	SNP (transition)	A -> G
12168	SNP (transition)	A -> G
12171	SNP (transition)	G -> A
12177	SNP (transition)	A -> G
12219	SNP (transition)	A -> G
12252	SNP (transition)	T -> C
12289	SNP (transition)	T -> C
12297	SNP (transition)	G -> A
12312	SNP (transition)	G -> A
12315	SNP (transition)	A -> G
12324	SNP (transversion)	T -> A
12324	SNP (transition)	T -> C
12327	SNP (transversion)	T -> A
12327	SNP (transition)	T -> C
12333	SNP (transition)	G -> A
12354	SNP (transition)	T -> C
12360	SNP (transition)	G -> A
12387	SNP (transition)	A -> G
12396	SNP (transversion)	T -> A
12414	SNP (transition)	G -> A
12418	SNP (transition)	C -> T	H -> Y
12429	SNP (transversion)	A -> T
12453	SNP (transition)	A -> G
12459	SNP (transition)	G -> A
12462	SNP (transition)	G -> A
12519	SNP (transition)	A -> G
12534	SNP (transversion)	C -> A
12534	SNP (transition)	C -> T
12585	SNP (transition)	C -> T
12708	SNP (transition)	A -> G
12741	SNP (transition)	G -> A
12794	SNP (transition)	G -> A
12873	SNP (transition)	G -> A	V -> M
12894	SNP (transition)	T -> C
12968	SNP (transition)	G -> A
12980	SNP (transition)	C -> T
12983	SNP (transversion)	T -> A
12989	SNP (transition)	G -> A
13001	SNP (transition)	G -> A
13028	SNP (transition)	G -> A
13079	SNP (transition)	A -> G
13082	SNP (transition)	G -> A
13106	SNP (transversion)	T -> A
13238	SNP (transition)	G -> A
13244	SNP (transition)	A -> G
13268	SNP (transition)	G -> A
13274	SNP (transition)	A -> G
13301	SNP (transition)	A -> G
13304	SNP (transition)	A -> G
13307	SNP (transition)	T -> C
13370	SNP (transversion)	C -> A
13370	SNP (transition)	C -> T
13373	SNP (transition)	T -> C
13376	SNP (transition)	T -> C
13388	SNP (transition)	A -> G
13394	SNP (transition)	T -> C
13403	SNP (transition)	G -> A
13421	SNP (transition)	A -> G
13424	SNP (transition)	G -> A
13535	SNP (transition)	A -> G
13553	SNP (transition)	T -> C
13562	SNP (transition)	T -> C
13586	SNP (transition)	A -> G
13604	SNP (transition)	G -> A
13613	SNP (transition)	A -> G
13622	SNP (transition)	A -> G
13628	SNP (transition)	A -> G
13655	SNP (transition)	G -> A
13658	SNP (transition)	A -> G
13664	SNP (transition)	A -> G
13682	SNP (transition)	A -> G
13700	SNP (transition)	G -> A
13787	SNP (transition)	T -> C
13799	SNP (transition)	G -> A
13802	SNP (transition)	C -> T
13820	SNP (transition)	G -> A
13901	SNP (transition)	T -> C
13934	SNP (transversion)	A -> T	L -> F
13973	SNP (transition)	C -> T
13982	SNP (transition)	G -> A
13997	SNP (transition)	G -> A
14021	SNP (transversion)	A -> C
14047	SNP (transition)	T -> C
14049	SNP (transversion)	C -> A
14049	SNP (transition)	C -> T
14085	SNP (transversion)	T -> G
